# Supplementary material for: The CRE1 Cytokinin Pathway Is Differentially Recruited Depending on Medicago truncatula Root Environments and Negatively Regulates Resistance to a Pathogen
Source: PLoS One. 2015 Jan 6;10(1):e0116819. doi: 10.1371/journal.pone.0116819 (PMC4285552; doi:10.1371/journal.pone.0116819)
Supplement: S2 Table — (XLS) [file pone.0116819.s005.xls]

## Sheet: Signaling gene ID and names
Table S2. Gene IDs and names
	Gene Name	Genome locus (v.3.5.1)	Affymetrix Array probe
CHK	MtCRE1 (Gonzalez-Rizzo et al., 2006)	Medtr8g106150	Mtr.45840.1.S1_at	Mtr.12088.1.S1_at
	MtCHK2 (Gonzalez-Rizzo et al., 2006)	-	Mtr.9040.1.S1_at	Mtr.34944.1.S1_at	Mtr.7534.1.S1_at
	MtCHK3 (Gonzalez-Rizzo et al., 2006)	Medtr3g085130	Mtr.32270.1.S1_at	Mtr.10006.1.S1_at	Mtr.9978.1.S1_at
	MtCHK4	Medtr5g097410	Mtr.45511.1.S1_at	Mtr.6070.1.S1_at	Mtr.28644.1.S1_at
HPT		Medtr1g082290	Mtr.11553.1.S1_at
		Medtr2g100900	Mtr.5930.1.S1_at
		Medtr2g100880	Mtr.42339.1.S1_at	Mtr.27132.1.S1_at	Mtr.27132.1.S1_s_at	Mtr.5930.1.S1_at
		Medtr7g114020	Mtr.11120.1.S1_at
		Medtr1g089350 / Medtr1g089130	Mtr.9840.1.S1_at
		Medtr4g010160	Mtr.46803.1.S1_s_at
		Medtr2g020770	Mtr.49854.1.S1_at
RRB	MtRR1 (Gonzalez-Rizzo et al., 2006)	AC232874_1021	Mtr.43735.1.S1_at
	MtRR2 (Gonzalez-Rizzo et al., 2006)	-	Mtr.42943.1.S1_at	Mtr.42940.1.S1_at
	MtRR3 (Gonzalez-Rizzo et al., 2006)	Medtr3g106220	Mtr.43836.1.S1_at
		Medtr5g033600	Mtr.57.1.S1_at
		-	Mtr.9721.1.S1_at	Mtr.44060.1.S1_at
		Medtr3g086100	Mtr.14613.1.S1_at
		Medtr5g014040	Mtr.38123.1.S1_at	Mtr.18576.1.S1_s_at
		-	Mtr.6519.1.S1_at
		-	Mtr.4567.1.S1_at
		Medtr2g034960	Mtr.3600.1.S1_at
RRA	MtRR4 (Gonzalez-Rizzo et al., 2006)	Medtr5g036480	Mtr.9656.1.S1_at
	MtRR5 (Gonzalez-Rizzo et al., 2006)	-	Mtr.12619.1.S1_at
	MtRR8 (Saur et al., 2011)	Medtr3g088630	Mtr.17273.1.S1_s_at	Mtr.33808.1.S1_at	Mtr.31738.1.S1_at
		Medtr4g106590	Mtr.5343.1.S1_s_at	Mtr.32159.1.S1_at	Mtr.51829.1.S1_s_at	Mtr.51829.1.S1_at
	MtRR11 (Op den Camp et al., 2011)	Medtr8g038620	Mtr.174.1.S1_at
		Medtr7g099500	Mtr.20532.1.S1_at
		Medtr6g007460	Mtr.15609.1.S1_at
		Medtr7g098910	Mtr.21178.1.S1_at
		-	Mtr.5335.1.S1_at
		-	Mtr.43256.1.S1_at	Mtr.12472.1.S1_at
		Medtr6g088950	Mtr.22196.1.S1_at

## Sheet: Metabolism gene ID and name
Table S2. Gene IDs and names
	Genome locus (v.3.5.1)	Affymetrix Array probe
IPT	Medtr1g110590	Mtr.31420.1.S1_at
	Medtr1g072540	Mtr.48824.1.S1_at	Mtr.12113.1.S1_at
	Medtr4g055110	Mtr.16632.1.S1_s_at	Mtr.35105.1.S1_s_at
LOG	Medtr3g055920	Mtr.10902.1.S1_at	Mtr.34882.1.S1_s_at	Mtr.40900.1.S1_at
CKX	Medtr4g044110	Mtr.44219.1.S1_at	Mtr.38799.1.S1_s_at
	Medtr3g036100	Mtr.14985.1.S1_at
	Medtr2g039410	Mtr.14413.1.S1_at
	Medtr1g015410	Mtr.24597.1.S1_at
